# Supplementary material for: Data for a new spinel catalyst to activate peroxymonosulfate for highly efficient degrading organic contaminants in water based on non-radical process
Source: Data Brief. 2020 Apr 27;30:105626. doi: 10.1016/j.dib.2020.105626 (PMC7214939; doi:10.1016/j.dib.2020.105626)
Supplement: Supplementary file 1 [file mmc1.xls]

## Sheet: Fig.3
		Experimental conditions
		C0 (μM)	pH	T (℃)	PMS dosage (μM)	catalysts dosage (mg)
		10	9	25	400	400
	PbFe2O4/PMS								PMS alone								PbFe2O4 alone
	Time (min)	Ct (μM)	Ct (μM)	Ct (μM)	AVERAGE	Removal Efficiency (%)			Time (min)	Ct (μM)	Ct (μM)	Ct (μM)	AVERAGE	Removal Efficiency (%)			Time (min)	Ct (μM)	Ct (μM)	Ct (μM)	AVERAGE	Removal Efficiency (%)
	0	10	10	10	10	0			0	10	10	10	10	0			0	10	10	10	10	0
	0.5	8.27305	8.16872	8.37739	8.27305	17.2695			0.5	9.26424	9.8115	9.862	9.64591	3.5409			0.5	9.68077	9.84074	9.78741	9.76964	2.30362
	2	7.12537	6.96887	7.12537	7.0732	29.268			2	8.58606	9.00358	9.05407	8.88124	11.1876			2	9.57412	9.73409	9.73409	9.68077	3.19232
	5	4.46483	4.20399	4.62133	4.43005	55.6995			5	6.60369	7.18576	6.88279	6.89075	31.0925			5	9.62744	9.73409	9.78741	9.71632	2.83684
	8	2.43029	2.37813	3.00413	2.60418	73.9582			8	5.2995	5.36794	5.82239	5.49661	45.0339			8	9.41415	9.5208	9.62744	9.5208	4.792
	10	1.75212	1.38694	2.06512	1.73473	82.6527			10	4.41266	4.762	4.8125	4.66238	53.3762			10	9.46748	9.62744	9.30751	9.46748	5.32523
	15	0.291425	0.18709	0.500095	0.326203	96.738			15	3.00413	3.44913	3.44913	3.3008	66.992			15	9.46748	9.5208	9.46748	9.48525	5.14748
	20	0	0	0	0	100			20	2.06512	2.38874	2.28775	2.2472	77.528			20	9.41415	9.5208	9.46748	9.46748	5.32522
	Fe2O3/PMS								PbO/PMS
	Time (min)	Ct (μM)	Ct (μM)	Ct (μM)	AVERAGE	Removal Efficiency (%)			Time (min)	Ct (μM)	Ct (μM)	Ct (μM)	AVERAGE	Removal Efficiency (%)
	0	10	10	10	10	0			0	10	10	10	10	0
	0.5	9.0034	8.95308	9.00358	8.98669	10.1331			0.5	8.60505	8.76	8.90259	8.75588	12.4412
	2	7.90788	7.94319	7.89269	7.91458	20.8542			2	7.59705	7.89945	7.84219	7.77956	22.2044
	5	5.24734	6.02437	5.67091	5.64754	43.5246			5	5.83305	6.18585	6.12536	6.04809	39.5191
	8	3.63014	4.05507	4.45903	4.04808	59.5192			8	4.27065	4.22025	4.8125	4.43447	55.6553
	10	2.7433	3.39863	3.19666	3.11286	68.8714			10	3.31305	3.56505	3.90359	3.59389	64.061
	15	1.43911	1.93428	1.58081	1.6514	83.486			15	2.15385	2.45625	2.23725	2.28245	77.1755
	20	0.760933	0.62141	0.671905	0.684749	93.1525			20	1.1	1.46	1.24	1.26667	87.3333

## Sheet: Fig.4
	Experimental conditions
	C0 (μM)	pH	T (℃)	PMS dosage (μM)	catalysts dosage (mg)	Reaction time (min)
	10	4.0-10.6	25	400	400	20
	PbFe2O4/PMS
	pH	Ct (μM)	Ct (μM)	Ct (μM)	AVERAGE	Removal Efficiency (%)
	4	8.29293	8.61945	8.52616	8.47951	15.2049
	6	8.35555	8.2084	8.2084	8.25745	17.4255
	7.5	5.40168	5.29779	5.09	5.26316	47.3684
	8.2	2.16	2.01	1.9	2.02333	79.7667
	9	0	0	0	0	100
	10.6	5.78928	5.86201	5.49835	5.71655	42.8345

## Sheet: Fig.5
	Experimental conditions
	C0 (μM)	pH	T (℃)	PMS dosage (μM)	catalysts dosage (mg)	Reaction time (min)
	10	9	25	400	400	20
	PbFe2O4/PMS						PbFe2O4/PMS
	Pb2+ leaching						Fe3+ leaching
	Cycle	Ct (μg/L)	Ct (μg/L)	Ct (μg/L)	AVERAGE		Cycle	Ct (μg/L)	Ct (μg/L)	Ct (μg/L)	AVERAGE
	1	12.9	13.2	11.7	12.6		1	91.4	89.5	94.6	91.8333
	2	13.5	13.4	12.6	13.1667		2	108	105.6	103.2	105.6
	3	16.2	17.6	15.7	16.5		3	110.9	107.5	110	109.467
	4	31.1	32.7	28.2	30.6667		4	119.2	116.9	115.1	117.067
	5	45.6	45.2	47.4	46.0667		5	134.6	129	132	131.867

## Sheet: Fig.7
	Experimental conditions
	C0 (mg/L)	pH	T (℃)	PMS dosage (μM)	catalysts dosage (mg)
	5	9	25	400	400
	PbFe2O4/PMS										PbFe2O4/PMS
	Tetracycline										Metacycline
	Time (min)	AVERAGE Ct (mg/L)				Removal Efficiency (%)					Time (min)	AVERAGE Ct (mg/L)				Removal Efficiency (%)
		Tap water	Simulated aqueous solution		River water	Tap water	Simulated aqueous solution		River water			Tap water	Simulated aqueous solution		River water	Tap water	Simulated aqueous solution		River water
	0	5	5		5	0	0		0		0	5	5		5	0	0		0
	2	3.6	3.55		3.3	28	29		34		2	3.4	3.45		3.25	32	31		35
	5	3.3	3.1		2.95	34	38		41		5	2.85	2.7		2.5	43	46		50
	10	2.8	2.6		2.85	44	48		43		10	2.3	2.3		2.2	54	54		56
	30	2	1.9		2.5	60	62		50		30	1.6	1.5		1.85	68	70		63
	50	1.35	1.5		2.35	73	70		53		50	1.05	1		1.6	79	80		68
	90	1.05	1.2		2.3	79	76		54		90	0.8	0.65		1.5	84	87		70
